# Supplementary material for: Case report of a transcatheter pulmonic valve-in-valve replacement through a bioprosthetic tricuspid valve in a patient with carcinoid heart disease
Source: Eur Heart J Case Rep. 2025 Oct 6;9(10):ytaf484. doi: 10.1093/ehjcr/ytaf484 (PMC12530353; doi:10.1093/ehjcr/ytaf484)
Supplement: ytaf484_Supplementary_Data [file ytaf484_supplementary_data.zip]

Archive with 3 entries (3 files):
- Video 1 TTE PR.mp4
- Video 2 TEE PR Before.mp4
- Video 3 TEE PR After.mp4
